# Supplementary material for: The Influence of Indisulam on Human Immune Effector Cells: Is a Combination with Immunotherapy Feasible?
Source: Pharmaceutics. 2025 Mar 14;17(3):368. doi: 10.3390/pharmaceutics17030368 (PMC11945250; doi:10.3390/pharmaceutics17030368)
Supplement: Supplementary file 1 [file pharmaceutics-17-00368-s001.zip]

Archive with 1 entries (1 files):
- pharmaceutics-3161346-supplementary.pdf
